# Supplementary material for: Baseline Cytokine Profile Identifies a Favorable Outcome in a Subgroup of Colorectal Cancer Patients Treated with Regorafenib
Source: Vaccines (Basel). 2023 Feb 2;11(2):335. doi: 10.3390/vaccines11020335 (PMC9959285; doi:10.3390/vaccines11020335)
Supplement: Supplementary file 1 [file vaccines-11-00335-s001.zip]

Archive with 1 entries (1 files):
- vaccines-2134689-supplementary.pdf
